# Supplementary material for: Latinx attitudes, barriers, and experiences with genetic counseling and testing: A systematic review
Source: J Genet Couns. 2022 Oct 27;32(1):166–81. doi: 10.1002/jgc4.1632 (PMC10091969; doi:10.1002/jgc4.1632)
Supplement: Supplementary file 1 — Appendix A: Supplementary Information [file JGC4-32-166-s001.xlsx]

## Sheet: U.S. Studies
Article Citation	Research Focus	Method Type	Specific Condition	Sample n(% Latinx)	Nationality or other Ethnicity	Other Racial or Ethnic Groups
Bennett Johnson S, Baughcum AE, Carmichael SK, She JX, Schatz DA. Maternal anxiety associated with newborn genetic screening for type 1 diabetes. Diabetes Care. 2004;27(2):392-397.	psychosocial/attitudes/anxiety	quantitative	diabetes risk, HLA DBQ1	38 (9%)	NA	NHW, NHB, Asian, other
Browner CH, Preloran HM. Male partners' role in Latinas' amniocentesis decisions. J Genet Couns.1999;8(2):85-108.	patient experience-testing/screening	qualitative	prenatal, positive AFP	129 (100%)	Mexican	None
Browner CH, Preloran HM. Latinas, amniocentesis and the discourse of choice. Cult Med Psychiatry. 2000;24(3):353-375.	patient experience-testing/screening	mixed methods	prenatal, positive AFP	147 (100%)	Mexican	None
Browner CH, Preloran HM, Casado MC, Bass HN, Walker AP. Genetic counseling gone awry: miscommunication between prenatal genetic service providers and Mexican-origin clients. Soc Sci Med. 2003;56(9):1933-1946.	communication/translation	mixed methods	prenatal, positive AFP	156 (100%)	Mexican	None
Browner CH, Preloran HM, Cox SJ. Ethnicity, bioethics, and prenatal diagnosis: the amniocentesis decisions of Mexican-origin women and their partners. Am J Public Health. 1999;89(11):1658-1666.	patient experience-testing/screening	mixed methods	prenatal, positive AFP	147 (100%)	Mexican	None
Carmichael AG, Hulswit BB, Moe EJ, Jayaratne TE, Yashar BM. A Qualitative study of anticipated decision making around Type 2 Diabetes genetic testing: the role of scientifically concordant and discordant expectations. J Genet Couns. 2017;26(3):469-479.	patient experience-testing/screening	mixed methods	diabetes risk	112 (30%)	Mexican	NHW
Case AP, Ramadhani TA, Canfield MA, Wicklund CA. Awareness and attitudes regarding prenatal testing among Texas women of childbearing age. J Genet Couns. 2007;16(5):655-661.	psychosocial/attitudes/anxiety	quantitative	prenatal	676 (42%)	NA	NHB, NHW
Catz DS, Green NS, Tobin JN, et al. Attitudes about genetics in underserved, culturally diverse populations. Community Genet. 2005;8(3):161-172.	psychosocial/attitudes/anxiety	qualitative	genetic genetics	55 (18%)	Puerto Rican (10), Mexican (3), Dominican (3), Ecuadorian (2), Guatemalan (1), and Argentinian (1).	NHW, NHB, Asian
Chalela P, Pagan JA, Su D, Munoz E, Ramirez AG. Breast cancer genetic testing awareness, attitudes and intentions of Latinas living along the U.S.-Mexico border: a qualitative study. J Community Med Health Educ. 2012;2.	psychosocial/attitudes/anxiety	qualitative	breast cancer	58 (100%)	Mexican	None
Chen LS, Xu L, Dhar SU, Li M, Talwar D, Jung E. Autism spectrum disorders: a qualitative study of attitudes toward prenatal genetic testing and termination decisions of affected pregnancies. Clin Genet. 2015;88(2):122-128.	patient experience-testing/screening	qualitative	pediatric disability, autism	42 (14%)	NA	Asian, NHW, NHB
Cragun D, Weidner A, Kechik J, Pal T. Genetic Testing Across Young Hispanic and Non-Hispanic White Breast Cancer Survivors: Facilitators, Barriers, and Awareness of the Genetic Information Nondiscrimination Act. Genet Test Mol Biomarkers. 2019;23(2):75-83.	sociostructural/barriers	quantitative	breast cancer survivers	1,182 (24%)	NA	NHW
Cragun D, Weidner A, Lewis C, et al. Racial disparities in BRCA testing and cancer risk management across a population-based sample of young breast cancer survivors. Cancer. 2017;123(13):2497-2505.	sociostructural/barriers	quantitative	breast cancer survivors	1,622 (21%)	NA	NHB, NHW
Cuccaro ML, Czape K, Alessandri M, et al. Genetic testing and corresponding services among individuals with autism spectrum disorder (ASD). Am J Med Genet A. 2014;164a(10):2592-2600.	patient experience-testing/screening	quantitative	pediatric disability, autism	397 (51%)	NA	NHW
Eichmeyer JN, Northrup H, Assel MA, Goka TJ, Johnston DA, Williams AT. An assessment of risk understanding in Hispanic genetic counseling patients. J Genet Couns. 2005;14(4):319-328.	knowledge/education	quantitative	prenatal, AMA	107 (52%)	NA	NHW
Floyd E, Allyse MA, Michie M. Spanish- and English-Speaking Pregnant Women's Views on cfDNA and Other Prenatal Screening: Practical and Ethical Reflections. J Genet Couns. 2016;25(5):965-977.	patient experience-testing/screening	qualitative	prenatal, cfDNA	24 (42%)	NA	NHB, NHW, Asian
Frazier L, Calvin AO, Mudd GT, Cohen MZ. Understanding of genetics among older adults. J Nurs Scholarsh. 2006;38(2):126-132.	knowledge/education	qualitative	general genetics	23 (35%)	NA	NHB, NHW
Gammon AD, Rothwell E, Simmons R, et al. Awareness and preferences regarding BRCA1/2 genetic counseling and testing among Latinas and non-Latina white women at increased risk for hereditary breast and ovarian cancer. J Genet Couns. 2011;20(6):625-638.	knowledge/education	mixed methods	cancer, BRCA 1/2 testing	147 (43%)	NA	NHW
Glenn BA, Chawla N, Bastani R. Barriers to genetic testing for breast cancer risk among ethnic minority women: an exploratory study. Ethn Dis. 2012;22(3):267-273.	sociostructural/barriers	qualitative	breast cancer, HBOC	33 (15%)	NA	Asian, NHW, NHB
Griffiths C, Kuppermann M. Perceptions of prenatal testing for birth defects among rural Latinas. Matern Child Health J. 2008;12(1):34-42.	knowledge/education	qualitative	prenatal	33 (100%)	Mexican (88% born in Mexico)	None
Gutierrez AM, Robinson JO, Statham EE, et al. Portero versus portador: Spanish interpretation of genomic terminology during whole exome sequencing results disclosure. Per Med. 2017;14(6):503-514.	communication/translation	qualitative	cancer, pediatric	42 (NA)	NA	None?
Hall MA, McEwen JE, Barton JC, et al. Concerns in a primary care population about genetic discrimination by insurers. Genet Med. 2005;7(5):311-316.	psychosocial/attitudes/anxiety	quantitative	hemachromatosis	86,859 (12%)	NA	NHW, NHB, Asian, Native American, Pacific Islander, other
Hamilton JG, Shuk E, Arniella G, et al. Genetic Testing Awareness and Attitudes among Latinos: Exploring Shared Perceptions and Gender-Based Differences. Public Health Genomics. 2016;19(1):34-46.	knowledge/education	qualitative	general genetics/skin cancer vignettes	38 (100%)	U.S. (4), Puerto Rican (5), Mexican (21), Dominican (2), Ecuadorian (1)	None
Hawk AF, Pastore L, Saller DN. Genetic screening in a university clinic: impact of primary language. Prenat Diagn. 2011;31(9):846-852.	knowledge/education	quantitative	prenatal, trisomy 13/18/21, spina bifida,	245 (20%)	most born out of the U.S.	Not clear, "Spanish-speaking" vs. "English-speaking"
Heck JE, Franco R, Jurkowski JM, Sheinfeld Gorin S. Awareness of genetic testing for cancer among United States Hispanics: the role of acculturation. Community Genet. 2008;11(1):36-42.	knowledge/education	quantitative	cancer	10,883 (100%)	Mexican, Puerto Rican, Cuban, Dominican,	None
Hickey KT, Taylor JY, Sciacca RR, et al. Cardiac genetic testing: a single-center pilot study of a Dominican population. Hisp Health Care Int. 2014;12(4):183-188.	patient experience-testing/screening	mixed methods	cardiovascular	31 (100%)	Dominican	None
Hooper M, Grill JD, Rodriguez-Agudelo Y, et al. The impact of the availability of prevention studies on the desire to undergo predictive testing in persons at risk for autosomal dominant Alzheimer's disease. Contemp Clin Trials. 2013;36(1):256-262.	psychosocial/attitudes/anxiety	quantitative	neurodegenerative disease, FAD	34 (76%)	Mexican and other Latinx, some residing in Mexico	NHW
Hunt LM, de Voogd KB. Clinical myths of the cultural "other": implications for Latino patient care. Acad Med. 2005;80(10):918-924.	communication/translation	qualitative	prenatal, abnormal AFP	50 clinicians (36%); 40 patients (100%)	52% born in Mexico	NHW, NHB
Hunt LM, de Voogd KB. Are good intentions good enough? Informed consent without trained interpreters. J Gen Intern Med. 2007;22(5):598-605.	communication/translation	qualitative	prenatal	16 (38%) clinicians; 30 (100%) patients	50% born in Mexico	NHW, NHB
Hunt LM, de Voogd KB, Castaneda H. The routine and the traumatic in prenatal genetic diagnosis: does clinical information inform patient decision-making? Patient Educ Couns. 2005;56(3):302-312.	communication/translation	qualitative	prenatal	50 clinicians (36%); 40 patients (100%)	52% born in Mexico	NHW, NHB
Hurtado-de-Mendoza A, Graves K, Gomez-Trillos S, et al. Provider's Perceptions of Barriers and Facilitators for Latinas to Participate in Genetic Cancer Risk Assessment for Hereditary Breast and Ovarian Cancer. Healthcare. 2018;6(3).	sociostructural/barriers	qualitative	cancer, GCRA	20 (NA but <100%)	NA	Not clear
Jagsi R, Griffith KA, Kurian AW, et al. Concerns about cancer risk and experiences with genetic testing in a diverse population of patients with breast cancer. J Clin Oncol. 2015;33(14):1584-1591.	patient experience-testing/screening	quantitative	cancer, nonmetastatic breast cancer/BRCA 1/2 mutations	1,536 (26%)	NA	NHW, NHB
Joseph G, Guerra C. To worry or not to worry: breast cancer genetic counseling communication with low-income Latina immigrants. J Community Genet. 2015;6(1):63-76.	communication/translation	qualitative	cancer, HBOC	10 (100%)	Mexican, El Salvadorian, and Guatemalan	None
Kamara D, Weil J, Youngblom J, Guerra C, Joseph G. Cancer Counseling of Low-Income Limited English Proficient Latina Women Using Medical Interpreters: Implications for Shared Decision-Making. J Genet Couns. 2018;27(1):155-168.	communication/translation	qualitative	cancer	13 (100%)	Mexican, El Salvadorian, Nicaraguan	NA
Kaphingst KA, Stafford JD, McGowan LD, Seo J, Lachance CR, Goodman MS. Effects of racial and ethnic group and health literacy on responses to genomic risk information in a medically underserved population. Health Psychol. 2015;34(2):101-110.	knowledge/education	quantitative	diabetes, heart disease (hypothetical vignettes)	1,057 (30%)	All English-speaking	NHB, NHW
Kinney AY, Gammon A, Coxworth J, Simonsen SE, Arce-Laretta M. Exploring attitudes, beliefs, and communication preferences of Latino community members regarding BRCA1/2 mutation testing and preventive strategies. Genet Med. 2010;12(2):105-115.	knowledge/education	qualitative	cancer, HBOC	51 (100%)	90% of participants were born in Central or South America (n = 46)	None
Kukafka R, Yi H, Xiao T, et al. Why Breast Cancer Risk by the Numbers Is Not Enough: Evaluation of a Decision Aid in Multi-Ethnic, Low-Numerate Women. J Med Internet Res. 2015;17(7):e165.	knowledge/education	mixed methods	cancer, GCRA, HBOC	34 (62%)	NA	NHW, NHB, Asian
Lagos VI, Perez MA, Ricker CN, et al. Social-cognitive aspects of underserved Latinas preparing to undergo genetic cancer risk assessment for hereditary breast and ovarian cancer. Psychooncology. 2008;17(8):774-782.	psychosocial/attitudes/anxiety	quantitative	cancer, GCRA, HBOC	50 (100%)	Mexican (61%), Central American (20%), South American (16%)	None
Macdonald DJ, Deri J, Ricker C, et al. Closing the loop: an interactive action-research conference format for delivering updated medical information while eliciting Latina patient/family experiences and psychosocial needs post-genetic cancer risk assessment. Fam Cancer. 2012;11(3):449-458.	psychosocial/attitudes/anxiety	quantitative	cancer, GCRA	68 (100%)	Mexican (56%), Central American (34%)	Not clear
Markens S, Browner CH, Mabel Preloran H. Interrogating the dynamics between power, knowledge and pregnant bodies in amniocentesis decision making. Sociol Health Illn. 2010;32(1):37-56.	knowledge/education	qualitative	prenatal, positive AFP	147 (100%)	Mexican	None
Markens S, Browner CH, Preloran HM. "I'm Not the One They're Sticking the Needle Into": Latino Couples, Fetal Diagnosis, and the Discourse of Reproductive Rights. Gender and Society. 2003;17:462-481.	patient experience-testing/screening	qualitative	prenatal, positive AFP	227 (100%)	Mexican	None
Mittman I, Crombleholme WR, Green JR, Golbus MS. Reproductive Genetic Counseling to Asian-Pacific and Latin American Immigrants. J Genet Couns. 1998;7(1):49-70.	knowledge/education	quantitative	prenatal, AMA	62 (65%)	NA	NHB, Asian/Pacific Islander
Molina F, Dehlendorf C, Gregorich SE, Kuppermann M. Women's preferences for and experiences with prenatal genetic testing decision making: Sociodemographic disparities in preference-concordant decision making. Patient Educ Couns. 2019;102(3):595-601.	patient experience-testing/screening	quantitative	prenatal	902 (32%)	NA	NHW, Asian, NHW, other
Ortiz AP, Lopez M, Flores LT, et al. Awareness of direct-to-consumer genetic tests and use of genetic tests among Puerto Rican adults, 2009. Prev Chronic Dis. 2011;8(5):A110.	knowledge/education	quantitative	DTC	611 (100%)	Puerto Rican	none
Pagan JA, Su D, Li L, Armstrong K, Asch DA. Racial and ethnic disparities in awareness of genetic testing for cancer risk. Am J Prev Med. 2009;37(6):524-530.	knowledge/education	quantitative	cancer	25,364 (NA)	NA	NHW, NHB, AA, Asian
Palmer CG, Lueddeke JT, Zhou J. Factors influencing parental decision about genetics evaluation for their deaf or hard-of-hearing child. Genet Med. 2009;11(4):248-255.	patient experience-testing/screening	quantitative	pediatric disability, infant and childhood hearing loss, GJB2/GJB6	30 (33%)	NA	Asian, NHW
Palmer CG, Martinez A, Fox M, Sininger Y, Grody WW, Schimmenti LA. Ethnic differences in parental perceptions of genetic testing for deaf infants. J Genet Couns. 2008;17(1):129-138.	cultural/acculturation	quantitative	pediatric disability, infant and childhood hearing loss, GJB2/GJB7	139 (42%)	NA	NHW, Asian
Pasick RJ, Joseph G, Stewart S, et al. Effective Referral of Low-Income Women at Risk for Hereditary Breast and Ovarian Cancer to Genetic Counseling: A Randomized Delayed Intervention Control Trial. Am J Public Health. 2016;106(10):1842-1848.	sociostructural/barriers	quantitative	cancer, HBOC testing	102 (25%)	NA	NHW, NHB, Asian/Pacific Islander, Multiracial, Other
Preloran HM, Browner CH, Lieber E. Impact of interpreters' approach on Latinas' use of amniocentesis. Health Educ Behav. 2005;32(5):599-612.	communication/translation	qualitative	prenatal, positive AFP	61 (100%)	Mexican	NA
Press N, Browner CH. Characteristics of women who refuse an offer of prenatal diagnosis: data from the California maternal serum alpha fetoprotein blood test experience. Am J Med Genet. 1998;78(5):433-445.	patient experience-testing/screening	mixed methods	prenatal, initial blood screen	158 (47%)	NA	NHW
Rajpal N, Munoz J, Peshkin BN, Graves KD. Insights into BRCA1/2 Genetic Counseling from Ethnically Diverse Latina Breast Cancer Survivors. J Genet Couns. 2017;26(6):1221-1237.	patient experience-testing/screening	qualitative	cancer, BRCA 1/2 testing	20 (100%)	Bolivian (4), Columbian (1), El Salvadorian (3), Guatamalan (4), Honduran (1), Panamanian (1), Peruvian (6)	None
Ramirez AG, Aparicio-Ting FE, de Majors SS, Miller AR. Interest, awareness, and perceptions of genetic testing among Hispanic family members of breast cancer survivors. Ethn Dis. 2006;16(2):398-403.	knowledge/education	mixed methods	breast cancer	48 (100%)	Mexican (70%)	None
Ramirez AG, Chalela P, Gallion KJ, et al. Attitudes Toward Breast Cancer Genetic Testing in Five Special Population Groups. J Health Dispar Res Pract. 2015;8(4):124-135.	psychosocial/attitudes/anxiety	quantitative	breast cancer	50 (20%)	NA	Asian, "Appalacians," NHB, Native Americans
Rapp R. Amniocentesis in sociocultural perspective. J Genet Couns. 1993;2(3):183-196.	patient experience-testing/screening	qualitative	prenatal, amniocentesis	75 (NA)	Puerto Rican, Dominican	Not clear - Haitian, Chinese, etc.
Raymond CW. Conveying information in the interpreter-mediated medical visit: the case of epistemic brokering. Patient Educ Couns. 2014;97(1):38-46.	communication/translation	qualitative	pediatric disability, often dietary information about metabolic disorders	16 (100%)	NA	NA
Ricker CN, Koff RB, Qu C, et al. Patient communication of cancer genetic test results in a diverse population. Transl Behav Med. 2018;8(1):85-94.	communication/translation	quantitative	cancer, multigene panels	136 (41%)	NA	NHW, Asian, NHB
Rodriguez VM, Robers E, Zielaskowski K, et al. Translation and adaptation of skin cancer genomic risk education materials for implementation in primary care. J Community Genet. 2017;8(1):53-63.	communication/translation	qualitative	cancer, melanoma, MC1R	28 (100%)	Mexican (18)	NA
Saucier JB, Johnston D, Wicklund CA, Robbins-Furman P, Hecht JT, Monga M. Racial-ethnic differences in genetic amniocentesis uptake. J Genet Couns. 2005;14(3):189-195.	patient experience-testing/screening	quantitative	prenatal, amniocentesis	253 (13%)	NA	NHW, NHB, Asian
Segal ME, Polansky M, Sankar P. Predictors of uptake of obesity genetic testing among affected adults. Hum Genet. 2007;120(5):641-652.	knowledge/education		obesity	64 (21%)	NA	NHB, White
Seth SG, Goka T, Harbison A, et al. Exploring the role of religiosity and spirituality in amniocentesis decision-making among Latinas. J Genet Couns. 2011;20(6):660-673.	cultural/acculturation	qualitative	prenatal, AMA and abnormal screening result	11 (100%)	NA	None
Shaibi GQ, Kullo IJ, Singh DP, et al. Developing a Process for Returning Medically Actionable Genomic Variants to Latino Patients in a Federally Qualified Health Center. Public Health Genomics. 2018;21(1-2):77-84.	psychosocial/attitudes/anxiety	mixed methods	various actionable varients, but mostly dislypidemia	500 (100%)	NA	NA
Sheets KM, Baty BJ, Vazquez JC, Carey JC, Hobson WL. Breaking difficult news in a cross-cultural setting: a qualitative study about Latina mothers of children with down syndrome. J Genet Couns. 2012;21(4):582-590.	psychosocial/attitudes/anxiety	qualitative	pediatric disability, Downs	14 (100%)	Mexican (13), South American (2)	None
Singer E, Antonucci T, Van Hoewyk J. Racial and ethnic variations in knowledge and attitudes about genetic testing. Genet Test. 2004;8(1):31-43.	cultural/acculturation	quantitative	general genetics, prenatal and adult conditions	1,811 (21%)	NA	NHB, NHW
Steinberg AG, Kaimal G, Bain L, Krantz I, Li Y. Parental narratives on genetic testing for children with hearing loss: a qualitative inquiry. Am J Med Genet A. 2007;143a(14):1533-1545.	psychosocial/attitudes/anxiety	qualitative	pediatric disability, infant and childhood hearing loss,	24 (21%)	NA	Not clear
Streicher SA, Sanderson SC, Jabs EW, et al. Reasons for participating and genetic information needs among racially and ethnically diverse biobank participants: a focus group study. J Community Genet. 2011;2(3):153-163.	knowledge/education	qualitative	biobank research	43 (49%)	NA	NHW, NHB, Asian
Sussner KM, Edwards T, Villagra C, et al. BRCA genetic counseling among at-risk Latinas in New York City: new beliefs shape new generation. J Genet Couns. 2015;24(1):134-148.	knowledge/education	qualitative	cancer, BRCA genetic counseling	54 (100%)	U.S (13), Dominican (13), Puerto Rican (10), Ecuadorian (8), Mexican (5 ), Columbian (2), Peruvian (2), Cuban (1)	none
Sussner KM, Jandorf L, Thompson HS, Valdimarsdottir HB. Interest and beliefs about BRCA genetic counseling among at-risk Latinas in New York City. J Genet Couns. 2010;19(3):255-268.	knowledge/education	mixed methods	cancer, BRCA genetic counseling	25 (100%)	Puerto Rican (62.5%)	None
Sussner KM, Jandorf L, Thompson HS, Valdimarsdottir HB. Barriers and facilitators to BRCA genetic counseling among at-risk Latinas in New York City. Psychooncology. 2013;22(7):1594-1604.	sociostructural/barriers	quantitative	cancer, BRCA genetic counseling	120 (100%)	Puerto Rican (20), Domincan (23), Central American (3), South American (3), Mexican (2), Cuban (2), Carribean (1)	None
Sussner KM, Jandorf L, Thompson HS, Valdimarsdottir HB. Interest and beliefs about BRCA genetic counseling among at-risk Latinas in New York City. J Genet Couns. 2010;19(3):255-268.	cultural/acculturation	quantitative	cancer, "genetic testing for cancer risk"	103 (100%)	Puerto Rican, Mexican, and Dominican	None
Suther S, Kiros GE. Barriers to the use of genetic testing: a study of racial and ethnic disparities. Genet Med. 2009;11(9):655-662.	sociostructural/barriers	quantitative	genetic genetics	1,724 (22%)	NA	NHW, NHB
Thompson HS, Valdimarsdottir HB, Jandorf L, Redd W. Perceived disadvantages and concerns about abuses of genetic testing for cancer risk: differences across African American, Latina and Caucasian women. Patient Educ Couns. 2003;51(3):217-227.	psychosocial/attitudes/anxiety	quantitative	cancer	273 (40%)	NA	NHW, NHB
Thompson S, Noblin SJ, Lemons J, Peterson SK, Carreno C, Harbison A. Perceptions of Latinas on the Traditional Prenatal Genetic Counseling Model. J Genet Couns. 2015;24(4):675-682.	patient experience-counseling	qualitative	prenatal, AMA or positive AFP	25 (100%)	Mexican (80% ), Salvadoran (12%), Honduran (8%)	None
Tucker DC, Acton RT, Press N, et al. Predictors of belief that genetic test information about hemochromatosis should be shared with family members. Genet Test. 2006;10(1):50-59.	communication/translation	quantitative	hemachromatosis	78,952 (10%)	NA	NHB, NHW, Asian Pacific Islander, American Indian/Alaska Native
Vadaparampil ST, McIntyre J, Quinn GP. Awareness, perceptions, and provider recommendation related to genetic testing for hereditary breast cancer risk among at-risk Hispanic women: similarities and variations by sub-ethnicity. J Genet Couns. 2010;19(6):618-629.	patient experience-testing	mixed methods	cancer, HBOC testing	53 (100%)	Mexican, Puerto Rican or Cuban	None
Vadaparampil ST, Quinn GP, Dutil J, et al. A pilot study of knowledge and interest of genetic counseling and testing for hereditary breast and ovarian cancer syndrome among Puerto Rican women. J Community Genet. 2011;2(4):211-221.	knowledge/education	mixed methods	cancer, HBOC testing	45 (100%)	Puerto Rican	None
Vadaparampil ST, Wideroff L, Breen N, Trapido E. The impact of acculturation on awareness of genetic testing for increased cancer risk among Hispanics in the year 2000 National Health Interview Survey. Cancer Epidemiol Biomarkers Prev. 2006;15(4):618-623.	knowledge/education	quantitative	general genetics	4,313 (100%)	Mexican (14.3%), Cuban (19.5%), Mexican American (25.8%), Puerto Rican (27.3%)	None
Vicuna B, Delaney HD, Flores KG, et al. Preferences for multigene panel testing for hereditary breast cancer risk among ethnically diverse BRCA-uninformative families. J Community Genet. 2018;9(1):81-92.	patient experience-testing	quantitative	cancer, multigene panel testing for BRCA uninformative families	213 (38%)	NA	NHW, NHB, American Indian/Alaska Native, other
Wagner C, Murphy L, Harkenrider J, et al. Genesurance Counseling: Patient Perspectives. J Genet Couns. 2018;27(4):814-822.	patient experience-counseling	quantitative	general genetics, prenatal and cancer	365 (20%)	NA	NHW, NHB, Asian/Pacific Islander, Native American, other/biracial
Wideroff L, Vadaparampil ST, Breen N, Croyle RT, Freedman AN. Awareness of genetic testing for increased cancer risk in the year 2000 National Health Interview Survey. Community Genet. 2003;6(3):147-156.	knowledge/education	quantitative	general genetics	27,405 (16%)	NA	NHW, NHB, Asian/Pacific Islander, American Indian/Alaska Native
Williams JR, Yeh VM, Bruce MA, et al. Precision Medicine: Familiarity, Perceived Health Drivers, and Genetic Testing Considerations Across Health Literacy Levels in a Diverse Sample. J Genet Couns. 2018.	knowledge/education	quantitative	general genetics with primary care patients	252 (26%)	NA	NHB, NHW, other
Withers M, Sayegh P, Rodriguez-Agudelo Y, et al. A mixed-methods study of cultural beliefs about dementia and genetic testing among Mexicans and Mexican-Americans at-risk for autosomal dominant Alzheimer's disease. J Genet Couns. 2019.	cultural/acculturation	mixed methods	neurodegenerative disease, autosomal dominantly inherited Alzheimer's disease (ADAD)	123 (100%)	Mexican (70% live there now)	None
Witt DR, Schaefer C, Hallam P, et al. Cystic fibrosis heterozygote screening in 5,161 pregnant women. Am J Hum Genet. 1996;58(4):823-835.	patient experience-testing	quantitative	prenatal, CF	6,617 (16%)	NA	NHW
